# Supplementary material for: Exquisite Energy Savings at Cold Metal Forming of Threads through the Application of Polymers
Source: Polymers (Basel). 2022 Mar 8;14(6):1084. doi: 10.3390/polym14061084 (PMC8950108; doi:10.3390/polym14061084)
Supplement: Supplementary file 1 [file polymers-14-01084-s001.zip]

Archive with 1 entries (1 files):
- polymers-1604591-supplementary.pdf
